# Supplementary material for: Identification of a Novel Indel Variant in the DARS2 Gene in Russian Patients with Leukoencephalopathy with Brainstem and Spinal Cord Involvement and Lactate Elevation
Source: Genes (Basel). 2024 May 11;15(5):615. doi: 10.3390/genes15050615 (PMC11121371; doi:10.3390/genes15050615)
Supplement: Supplementary file 1 [file genes-15-00615-s001.zip]

Archive with 1 entries (1 files):
- genes-2990633-supplementary.pdf
